# Supplementary material for: Differences in COVID-19 Risk by Race and County-Level Social Determinants of Health among Veterans
Source: Int J Environ Res Public Health. 2021 Dec 13;18(24):13140. doi: 10.3390/ijerph182413140 (PMC8701661; doi:10.3390/ijerph182413140)
Supplement: Supplementary file 1 [file ijerph-18-13140-s001.zip]

Archive with 1 entries (1 files):
- ijerph-1474332-supplementary.pdf
